# Supplementary material for: Uncommon Territory: Multifocal Tumor-like Brain Lesions in Granulomatosis with Polyangiitis
Source: Diagnostics (Basel). 2026 Jul 21;16(14):2277. doi: 10.3390/diagnostics16142277 (PMC13408036; doi:10.3390/diagnostics16142277)
Supplement: Supplementary file 1 [file diagnostics-16-02277-s001.zip]

Archive with 1 entries (1 files):
- diagnostics-4447768-supplementary.pdf
